# Supplementary material for: In Vivo Monitoring of Fabp7 Expression in Transgenic Zebrafish
Source: Cells. 2024 Jul 2;13(13):1138. doi: 10.3390/cells13131138 (PMC11240397; doi:10.3390/cells13131138)
Supplement: Supplementary file 1 [file cells-13-01138-s001.zip]

Archive with 1 entries (1 files):
- cells-2894056-supplementary.pdf
